# Supplementary material for: Effect of Spirulina platensis Supplementation on Carcass Characteristics, Fatty Acid Profile, and Meat Quality of Omani Goats
Source: Animals (Basel). 2023 Sep 20;13(18):2976. doi: 10.3390/ani13182976 (PMC10525089; doi:10.3390/ani13182976)
Supplement: Supplementary file 1 [file animals-13-02976-s001.zip]

Archive with 1 entries (1 files):
- animals-2537467-supplementary.pdf
